# Supplementary material for: Striatal fast-spiking interneurons selectively modulate circuit output and are required for habitual behavior
Source: eLife. 2017 Sep 5;6:e26231. doi: 10.7554/eLife.26231 (PMC5584985; doi:10.7554/eLife.26231)
Supplement: Figure 1—source data 1. — GMMs contains parameters for the Gaussian mixture model fits on pre-IEM-1460 calcium transient amplitude data by cell type. Amplitude values are included for high- and low-firing dSPNs and iSPNs in dSPNs_high, dSPNs_low, iSPNs_high, and iSPNs_low. Matrices are N x 2 with column 1 containing pre-drug amplitudes and column 2 containing paired measurements after drug wash-in. Data can be combined within cell type and analyzed using source code file PrePostGMM.m to reproduce the clustering shown in Figure 1D (see comments in code). [file elife-26231-fig1-data1.zip]

Archive with 18 entries (13 files):
- Figure 1-source data 1/
- Figure 1-source data 1/.DS_Store
- __MACOSX/
- __MACOSX/Figure 1-source data 1/
- __MACOSX/Figure 1-source data 1/._.DS_Store
- Figure 1-source data 1/GMM_Parameters+SourceData.mat
- __MACOSX/Figure 1-source data 1/._GMM_Parameters+SourceData.mat
- Figure 1-source data 1/Source code/
- Figure 1-source data 1/Source code/HeatMapGen.m
- __MACOSX/Figure 1-source data 1/Source code/
- __MACOSX/Figure 1-source data 1/Source code/._HeatMapGen.m
- Figure 1-source data 1/Source code/HeatMapGen.txt
- __MACOSX/Figure 1-source data 1/Source code/._HeatMapGen.txt
- Figure 1-source data 1/Source code/PrePostGMM.m
- __MACOSX/Figure 1-source data 1/Source code/._PrePostGMM.m
- Figure 1-source data 1/Source code/PrePostGMM.txt
- __MACOSX/Figure 1-source data 1/Source code/._PrePostGMM.txt
- __MACOSX/._Figure 1-source data 1
