# Supplementary material for: Striatal fast-spiking interneurons selectively modulate circuit output and are required for habitual behavior
Source: eLife. 2017 Sep 5;6:e26231. doi: 10.7554/eLife.26231 (PMC5584985; doi:10.7554/eLife.26231)
Supplement: Figure 1—source data 1. — GMMs contains parameters for the Gaussian mixture model fits on pre-IEM-1460 calcium transient amplitude data by cell type. Amplitude values are included for high- and low-firing dSPNs and iSPNs in dSPNs_high, dSPNs_low, iSPNs_high, and iSPNs_low. Matrices are N x 2 with column 1 containing pre-drug amplitudes and column 2 containing paired measurements after drug wash-in. Data can be combined within cell type and analyzed using source code file PrePostGMM.m to reproduce the clustering shown in Figure 1D (see comments in code). [file elife-26231-fig1-data1.zip › Figure 1-source data 1/Source code/HeatMapGen.m]

function [ColorMat,ColorMap]=HeatMapGen(data,maxVal,varargin)
%ColorMap is the 64x3 color matrix. ColorMat projects ColorMap onto the
%dimensions of input data.
%
%Justin O'Hare
%ohare@neuro.duke.edu

if ~isempty(varargin)
    scale=varargin{1};
else
    scale='normal';
end

data(isnan(data))=0;
if size(data,1)<size(data,2)
    data=data';
end

%create color map
ColorMap=redblue;
ColorMat=zeros(length(data),3);
mapLength=size(ColorMap,1);
adjMapLength=mapLength*(max(data)/maxVal);
    
I=rankedInds(data);

switch scale
    
    case 'normal'

        for i=1:length(I)
%             colorInd=floor((I(i)/length(data))*mapLength*(mapLength/adjMapLength));
            colorInd=floor((I(i)/length(data))*adjMapLength);
            if colorInd<1 || isnan(colorInd), colorInd=1;end
            ColorMat(i,:)=ColorMap(colorInd,:);
        end
        
    case 'log'
        
        alpha=mapLength^(1/mapLength);
        for i=1:length(I)
            colorInd=floor(alpha^(I(i)/length(data)*mapLength));
            if colorInd<1 || isnan(colorInd), colorInd=1;end
            ColorMat(i,:)=ColorMap(colorInd,:);
        end
end
