# Supplementary material for: Striatal fast-spiking interneurons selectively modulate circuit output and are required for habitual behavior
Source: eLife. 2017 Sep 5;6:e26231. doi: 10.7554/eLife.26231 (PMC5584985; doi:10.7554/eLife.26231)
Supplement: Figure 1—source data 1. — GMMs contains parameters for the Gaussian mixture model fits on pre-IEM-1460 calcium transient amplitude data by cell type. Amplitude values are included for high- and low-firing dSPNs and iSPNs in dSPNs_high, dSPNs_low, iSPNs_high, and iSPNs_low. Matrices are N x 2 with column 1 containing pre-drug amplitudes and column 2 containing paired measurements after drug wash-in. Data can be combined within cell type and analyzed using source code file PrePostGMM.m to reproduce the clustering shown in Figure 1D (see comments in code). [file elife-26231-fig1-data1.zip › Figure 1-source data 1/Source code/PrePostGMM.m]

%Use GMM for clustering based on baseline data, then analyze by cluster 

%Justin O'Hare
%ohare@neuro.duke.edu
dataSets={'D1','D2'}; %name dSPN data D1 and iSPN data D2. should be Nx2 matrices w/ pre & post in cols 1 & 2
colors=[227 50 13; 0 96 46];
xVals={[1 2],[3 4]};
nGroups=2;
nReps=20;
pVals=nan(nGroups,length(dataSets));
tStats=pVals;
clusterData=cell(nGroups,length(dataSets));
figure

for dataDex=1:length(dataSets)
    data=eval(dataSets{dataDex});


    GMM = fitgmdist(data(:,1), nGroups, 'Replicates', nReps); % fit GMM on PRE data
    inds = cluster(GMM, data(:,1));    % using the GMM, organize the data into clusters
    
    clusterMeans=nan(nGroups,2);
    clusterSEMs=nan(nGroups,2);
    
    for i=1:nGroups
        clusterData{i,dataDex}=data(inds==i,:);
        clusterMeans(i,:)=mean(clusterData{i});
        clusterSEMs(i,:)=sem(clusterData{i});
        [~,p,~,STATS]=ttest(clusterData{i,dataDex}(:,1),clusterData{i,dataDex}(:,2));
        pVals(i,dataDex)=p; tStats(i,dataDex)=STATS.tstat;
    end

    ColorMatPre=HeatMapGen(clusterMeans(:,1),max(clusterMeans(:,1)),'log');
    ColorMatPost=HeatMapGen(clusterMeans(:,2),max(clusterMeans(:,2)),'log');
    
    %Plot pre
    scatter(repmat(xVals{dataDex}(1),nGroups,1),clusterMeans(:,1),50,ColorMatPre,'LineWidth',1)%mean Pre
    hold on
    
    for i=1:nGroups
        %plot individual pre values colored by bin
%         jitFactor=.15;
%         xx=repmat(xVals{dataDex}(1),size(clusterData{i},1),1)+jitFactor*randn(size(clusterData{i},1),1);
%         scatter(xx,clusterData{i}(:,1),10,ColorMatPre(i,:),'filled')
        
        %plot SEM pre for each bin
        line(repmat(xVals{dataDex}(1),1,2),clusterMeans(i,1)+[-1 1].*clusterSEMs(i,1),'Color',ColorMatPre(i,:),'LineWidth',1)
    end
    
    %Plot post
    scatter(repmat(xVals{dataDex}(2),nGroups,1),clusterMeans(:,2),50,ColorMatPost,'LineWidth',1)%mean Post
    for i=1:nGroups
        %plot individual post values colored by bin
%         jitFactor=.1;
%         xx=repmat(xVals{dataDex}(2),size(clusterData{i},1),1)+jitFactor*randn(size(clusterData{i},1),1);
%         scatter(xx,clusterData{i}(:,2),10,ColorMatPost(i,:),'filled')
        
        %plot SEM pre for each bin
        line(repmat(xVals{dataDex}(2),1,2),clusterMeans(i,2)+[-1 1].*clusterSEMs(i,2),'Color',ColorMatPost(i,:),'LineWidth',1)
    end
    
    for i=1:nGroups
        line(xVals{dataDex},clusterMeans(i,:),'Color',ColorMatPost(i,:),'LineWidth',1.5)
    end
end
xlim([.5 4.5])

means=cellfun(@mean,clusterData,'UniformOutput',false);
sems=cellfun(@sem,clusterData,'UniformOutput',false);
    
